# Supplementary material for: Gingivitis Pathogenesis Involves Upregulation of Glycolysis and Citric Acid Cycle Activity Mediated by Bacterial Virulence Factors
Source: Int J Mol Sci. 2026 Jun 12;27(12):5316. doi: 10.3390/ijms27125316 (PMC13299710; doi:10.3390/ijms27125316)
Supplement: Supplementary file 1 [file ijms-27-05316-s001.zip › Supplementary Tables.xlsx]

## Sheet: Suppl Table S1 
Supplemental Table S1. Baseline demographic and clinical data
Demographic	Unhealthy Group	Healthy Group	Overall	P-value
or Clinical Measure	(n=20)	(n=20)	(N=40)
Age (years)
Mean (SD)	41.9 (10.63)	47.5 (12.68)	44.7 (11.90)	0.1385a
Min-Max	26-64	21-64	21-64
Ethnicity (n, %)
Asian	0 (0%)	1 (5%)	1 (3%)	1.0000b
Black	2 (10%)	1 (5%)	3 (8%)
Caucasian	17 (85%)	16 (80%)	33 (83%)
Other	1 (5%)	2 (10%)	3 (8%)
Sex (n, %)
Female	13 (65%)	17 (85%)	30 (75%)	0.2733b
Male	7 (35%)	3 (15%)	10 (25%)
MGI Index Score
Mean (SD)	1.494 (0.374)	1.905 (0.408)	1.699 (0.439)	0.0051a
Number of Gingival Bleeding Sites
Mean (SD)	6.250 (4.471)	22.950 (10.851)	14.600 (11.773)	< 0.0001a
a Two-sided ANOVA p-value for the treatment comparison.
b Two-sided chi-square p-value for the treatment comparison.
MGI = Modified Gingival Index.

## Sheet: Suppl Table S2
Supplemental Table S2. Salivary Lavage Metabolites in High (Gingivitis) and Low (Healthy) Bleeders
Metabolite	Fold of WK4 vs BSL in low bleeder	Fold of WK4 vs BSL in high bleeder	Fold of high vs low bleeder at BSL	Fold of high vs low bleeder at WK4	p-value of WK4 vs BSL in low bleeder	q-value of WK4 vs BSL in low bleeder	p-value of WK4 vs BSL in high bleeder	q-value of WK4 vs BSL in high bleeder	p-value of of high vs low bleeder at BSL	q-value of of high vs low bleeder at BSL	p-value of of high vs low bleeder at WK4	q-value of of high vs low bleeder at WK4
4-hydroxyphenylpyruvate	1.02	0.62	2.29	1.4	0.8964	0.7232	0.0062	0.0183	0.0004	0.0511	0.136	0.9587
adenosine	0.79	0.91	0.39	0.45	0.225	0.4994	0.6318	0.3394	0.0009	0.0523	0.0039	0.9156
guanosine	0.47	0.67	0.25	0.36	0.0128	0.1646	0.1964	0.1401	0.0013	0.0523	0.0144	0.9156
5-methylthioadenosine (MTA)	1	0.66	2.42	1.6	0.9884	0.7473	0.086	0.081	0.0047	0.0918	0.1229	0.9587
3-hydroxyisobutyrate	1.1	0.71	1.59	1.03	0.3894	0.5509	0.0053	0.0163	0.0099	0.0918	0.845	1
cys-gly, oxidized	0.39	0.17	2.78	1.19	0.0145	0.1646	4.7995e-05	0.001	0.0105	0.0918	0.6509	0.9864
indolepropionate	0.82	0.45	2.21	1.21	0.232	0.4994	3.2265e-05	0.0009	0.0107	0.0918	0.5304	0.9587
2-hydroxybutyrate/2-hydroxyisobutyrate	0.87	0.76	1.75	1.52	0.2776	0.5056	0.0425	0.0535	0.0114	0.0918	0.0552	0.9587
beta-hydroxyisovalerate	1.02	0.78	1.96	1.51	0.9037	0.7232	0.0946	0.0853	0.0114	0.0918	0.1122	0.9587
N-formylmethionine	1.06	0.57	2.38	1.28	0.8114	0.7025	0.0355	0.0465	0.0127	0.0918	0.4653	0.9587
trans-urocanate	1.11	0.79	1.83	1.3	0.4715	0.5795	0.1182	0.101	0.014	0.0918	0.2801	0.9587
inosine	0.55	0.55	0.5	0.5	0.0017	0.0604	0.0029	0.0111	0.0143	0.0918	0.0147	0.9156
pyroglutamine*	0.97	0.83	1.96	1.69	0.7914	0.6959	0.1872	0.1359	0.0165	0.0918	0.0603	0.9587
nicotinate	0.75	0.61	1.97	1.6	0.0574	0.2924	0.0029	0.0111	0.0177	0.0918	0.0937	0.9587
N(1)-acetylspermine	0.97	0.63	2.32	1.51	0.8578	0.7214	0.0129	0.0289	0.0191	0.0918	0.239	0.9587
butyrylcarnitine	1.01	0.83	1.96	1.6	0.9412	0.7349	0.2673	0.1737	0.0194	0.0918	0.0985	0.9587
hexanoylcarnitine	1.07	0.95	1.74	1.54	0.5626	0.6078	0.6841	0.3563	0.0202	0.0918	0.0681	0.9587
methionine sulfoxide	1.62	0.94	3.55	2.07	0.1413	0.4327	0.8608	0.4135	0.0206	0.0918	0.1763	0.9587
p-cresol sulfate	1.18	0.83	1.99	1.39	0.3581	0.5454	0.3171	0.1991	0.0214	0.0918	0.2589	0.9587
gamma-glutamyltyrosine	0.94	0.39	2.19	0.91	0.7842	0.692	0.0006	0.0039	0.0216	0.0918	0.7655	0.9942
malate	0.92	0.73	1.68	1.33	0.5118	0.5923	0.027	0.042	0.0221	0.0918	0.1974	0.9587
hypoxanthine	0.91	0.75	1.99	1.65	0.5557	0.6078	0.1021	0.0896	0.0233	0.0918	0.0952	0.9587
phenol sulfate	0.92	0.79	1.94	1.68	0.4468	0.5724	0.0605	0.0649	0.024	0.0918	0.0746	0.9587
4-methyl-2-oxopentanoate	0.84	0.68	1.96	1.58	0.3105	0.5182	0.0354	0.0465	0.0242	0.0918	0.1201	0.9587
N-acetylhistamine	0.73	0.45	2.94	1.82	0.1546	0.4385	0.0012	0.0061	0.0248	0.0918	0.2026	0.9587
N1-Methyl-2-pyridone-5-carboxamide	0.93	0.88	1.7	1.61	0.4965	0.5882	0.2692	0.1742	0.0252	0.0918	0.0427	0.9587
phenylalanylalanine	0.34	0.13	2.81	1.09	0.0114	0.1646	3.0497e-05	0.0009	0.0254	0.0918	0.8511	1
nicotinate ribonucleoside	1.47	0.82	2.86	1.59	0.2712	0.5007	0.5925	0.3243	0.0258	0.0918	0.3154	0.9587
valylglutamine	0.56	0.21	2.32	0.88	0.0762	0.3129	4.4666e-05	0.001	0.0272	0.0918	0.7272	0.9864
isoleucylglycine	0.88	0.49	1.81	1	0.4749	0.5806	0.0006	0.0039	0.0276	0.0918	0.9974	1
valylleucine	0.68	0.27	2.17	0.86	0.1632	0.4417	6.3742e-05	0.001	0.0289	0.0918	0.6714	0.9864
2-methylbutyrylcarnitine (C5)	0.98	0.75	1.72	1.31	0.9038	0.7232	0.0518	0.0594	0.0307	0.0918	0.2756	0.9587
3-methyl-2-oxobutyrate	0.76	0.59	1.61	1.26	0.0521	0.2924	0.001	0.0055	0.031	0.0918	0.2811	0.9587
leucylglutamine*	0.41	0.14	2.96	1.05	0.0389	0.2779	0.0001	0.0012	0.031	0.0918	0.9171	1
glycylisoleucine	0.91	0.65	2.17	1.55	0.6529	0.6423	0.0481	0.0562	0.0316	0.0918	0.2167	0.9587
lactate	0.93	0.78	1.84	1.55	0.6222	0.6337	0.131	0.1067	0.0323	0.0918	0.1201	0.9587
13-HODE + 9-HODE	1.07	0.67	1.75	1.1	0.7204	0.6687	0.0375	0.0485	0.0359	0.0918	0.7251	0.9864
uridine	0.93	1.67	0.54	0.97	0.7088	0.6607	0.0228	0.0382	0.036	0.0918	0.9297	1
carnitine	0.95	0.8	1.5	1.26	0.6483	0.6423	0.0646	0.0668	0.0364	0.0918	0.2311	0.9587
3-methyl-2-oxovalerate	0.98	0.89	1.84	1.68	0.8929	0.7232	0.5269	0.2944	0.0369	0.0918	0.0745	0.9587
histamine	0.81	0.46	2.77	1.59	0.388	0.5509	0.0054	0.0165	0.0371	0.0918	0.336	0.9587
2-aminoadipate	0.88	0.76	1.55	1.33	0.2817	0.5059	0.0289	0.044	0.0379	0.0918	0.1654	0.9587
leucylglycine	0.73	0.45	1.82	1.11	0.1625	0.4417	0.0014	0.0064	0.0382	0.0918	0.7057	0.9864
threonine	1.39	1.09	1.9	1.49	0.0926	0.3534	0.6792	0.3563	0.0405	0.0918	0.1968	0.9587
fumarate	1.1	0.73	1.59	1.06	0.5951	0.6283	0.0909	0.0837	0.0417	0.0918	0.7827	0.9964
pyruvate	0.86	0.86	1.49	1.48	0.2906	0.5059	0.3024	0.1935	0.0426	0.0918	0.0448	0.9587
arabonate/xylonate	1.21	0.71	1.8	1.05	0.3073	0.5182	0.0804	0.0772	0.0427	0.0918	0.8538	1
kynurenate	1.06	0.72	1.42	0.97	0.6213	0.6337	0.0164	0.0327	0.0427	0.0918	0.841	1
4-methylcatechol sulfate	1.2	0.94	1.36	1.07	0.0608	0.2924	0.5571	0.3075	0.0443	0.0918	0.6668	0.9864
2'-deoxyguanosine	1.21	1.05	0.59	0.51	0.2901	0.5059	0.7966	0.3927	0.0446	0.0918	0.0112	0.9156
N-acetylmethionine sulfoxide	1.36	0.67	2.32	1.16	0.2227	0.4994	0.1367	0.1097	0.0451	0.0918	0.7269	0.9864
O-desmethylvenlafaxine	0.84	1	0.38	0.45	0.242	0.5007	1	0.4494	0.0467	0.0918	0.1001	0.9587
hypotaurine	0.92	0.61	2.67	1.76	0.758	0.6794	0.0806	0.0772	0.0469	0.0918	0.2447	0.9587
uracil	0.8	0.67	1.91	1.6	0.1573	0.4385	0.018	0.0348	0.0471	0.0918	0.1463	0.9587
xanthine	0.94	0.76	1.83	1.47	0.668	0.6459	0.0677	0.0688	0.0472	0.0918	0.1999	0.9587
threonate	1.38	0.83	1.87	1.12	0.0562	0.2924	0.2738	0.1765	0.0479	0.0918	0.7046	0.9864
alpha-hydroxyisovalerate	0.92	0.68	1.8	1.34	0.5924	0.6283	0.0332	0.046	0.049	0.0918	0.3154	0.9587
C-glycosyltryptophan	1.02	0.67	1.85	1.21	0.9125	0.7258	0.0278	0.0427	0.05	0.0918	0.5315	0.9587
glutamate, gamma-methyl ester	1.01	0.95	1.61	1.5	0.9258	0.7281	0.7097	0.3599	0.0501	0.0918	0.0925	0.9587
guanine	0.92	0.98	0.44	0.47	0.6809	0.6508	0.9231	0.4322	0.0504	0.0918	0.0705	0.9587

## Sheet: Sppl Table S3
Supplemental Table S3. Salivary Lavage Proteins in High (Gingivitis) and Low (Healthy) Bleeders
Protein	UniProt	Mean of low bleeder	Mean of high bleeder	p.value	p.adjusted
Fructose-bisphosphate aldolase A	P04075	37451.2	190169	4.06383e-06	0.00532361
Malate dehydrogenase, cytoplasmic	P40925	15928.4	176970	9.47303e-05	0.0385028
Latent-transforming growth factor beta-binding protein 4	Q8N2S1	1111.35	2237.18	0.000133469	0.0385028
Tumor necrosis factor receptor superfamily member 17	Q02223	761.93	1273.29	0.000219443	0.0385028
Cadherin-5	P33151	352.11	1032.79	0.000304488	0.0385028
L-lactate dehydrogenase B chain	P07195	31863.8	179836	0.000319231	0.0385028
Triosephosphate isomerase	P60174	21622.1	147521	0.000383061	0.0385028
Carbonic anhydrase 4	P22748	188.4	137.14	0.000399196	0.0385028
R-spondin-3	Q9BXY4	236.45	420.43	0.000416126	0.0385028
Peptidyl-prolyl cis-trans isomerase E	Q9UNP9	36.23	26.25	0.000441327	0.0385028
Semaphorin-5A	Q13591	1025.87	2490.42	0.000481261	0.0385028
Disintegrin and metalloproteinase domain-containing protein 9	Q13443	156.77	460.07	0.000497778	0.0385028
Tyrosine-protein phosphatase non-receptor type substrate 1	P78324	1042.85	3285.28	0.000561546	0.0385028
Low-density lipoprotein receptor	P01130	42.13	26	0.000587315	0.0385028
Heterogeneous nuclear ribonucleoprotein K	P61978	51.66	34.02	0.000607456	0.0385028
Interleukin-10	P22301	41.23	28.66	0.000613008	0.0385028
cAMP-regulated phosphoprotein 19	P56211	90.75	64.18	0.000697154	0.0385028
Macrophage-stimulating protein receptor	Q04912	95.79	65.25	0.000752778	0.0385028
Leucine-rich repeats and immunoglobulin-like domains protein 3	Q6UXM1	138.49	246.39	0.000852398	0.0385028
Pro-opiomelanocortin	P01189	41.64	29.57	0.000875697	0.0385028
Tumor necrosis factor ligand superfamily member 18	Q9UNG2	115.19	81.92	0.000903431	0.0385028
A disintegrin and metalloproteinase with thrombospondin motifs 5	Q9UNA0	101.33	64.45	0.000938565	0.0385028
Protein Wnt-7a	O00755	41.39	29.91	0.00107674	0.0385028
Vascular endothelial growth factor D	O43915	88.74	184.52	0.0011309	0.0385028
Quinone oxidoreductase-like protein 1	O95825	150.93	238.13	0.00113125	0.0385028
Interleukin-17B	Q9UHF5	36.55	26.28	0.00121085	0.0385028
EGF-containing fibulin-like extracellular matrix protein 1	Q12805	4520.92	16333.4	0.00122729	0.0385028
Microtubule-associated protein tau	P10636	42.33	30.07	0.00126217	0.0385028
Glucagon	P01275	61.54	45.61	0.00131533	0.0385028
Carbonic anhydrase 2	P00918	46.26	28.2	0.00132332	0.0385028
Neurogenic locus notch homolog protein 3	Q9UM47	3134.85	7398.98	0.00133611	0.0385028
Interleukin-4	P05112	105.54	73.89	0.00133635	0.0385028
Cyclin-dependent kinase 1:G2/mitotic-specific cyclin-B1 complex	P06493 P14635	97.75	72.99	0.00134144	0.0385028
Angiopoietin-1 receptor, soluble	Q02763	85.44	61.29	0.00137235	0.0385028
Cell adhesion molecule-related/down-regulated by oncogenes	Q4KMG0	213.78	402.74	0.00145665	0.0385028
Metalloproteinase inhibitor 2	P16035	43010	83232.3	0.00158774	0.0385028
Neurotrophin-4	P34130	80.74	51.85	0.00161509	0.0385028
Activin receptor type-1B	P36896	67.48	49.04	0.00161982	0.0385028
Fibroblast growth factor 12	P61328	67.72	45.01	0.00163109	0.0385028
Tyrosine-protein phosphatase non-receptor type 2	P17706	166.41	111.16	0.00171904	0.0385028
Interleukin-13	P35225	136.1	98.73	0.00172992	0.0385028
Peptidyl-prolyl cis-trans isomerase A	P62937	45049.3	175289	0.00177786	0.0385028
Protein-tyrosine kinase 6	Q13882	69.31	46.8	0.00178116	0.0385028
Small glutamine-rich tetratricopeptide repeat-containing protein alpha	O43765	60.77	45.44	0.00181652	0.0385028
Leucine-rich repeat transmembrane neuronal protein 3	Q86VH5	46.26	33.53	0.00181793	0.0385028
T-lymphocyte activation antigen CD80	P33681	72.32	54.02	0.00186344	0.0385028
Teratocarcinoma-derived growth factor 1	P13385	37.1	24.6	0.00186795	0.0385028
Protein disulfide-isomerase A3	P30101	4143.95	9565.83	0.00189102	0.0385028
Proto-oncogene tyrosine-protein kinase Src	P12931	273.77	948.78	0.00190657	0.0385028
Laminin	P25391, P07942, P11047	166.99	354.18	0.00190788	0.0385028
Interleukin-5 receptor subunit alpha	Q01344	98.46	73.45	0.00195655	0.0385028
Fibroblast growth factor 19	O95750	41	28.84	0.00196148	0.0385028
C-type lectin domain family 4 member K	Q9UJ71	39.63	29.03	0.00196838	0.0385028
Peptidyl-prolyl cis-trans isomerase D	Q08752	23.83	17.08	0.00199407	0.0385028
RGM domain family member B	Q6NW40	1844.76	5753.5	0.00204177	0.0385028
Interleukin-18 receptor 1	Q13478	1391.17	3037.36	0.00205679	0.0385028
Immunoglobulin E	P01854	99.5	59.49	0.00205679	0.0385028
Receptor tyrosine-protein kinase erbB-4	Q15303	59.52	35.45	0.00206333	0.0385028
C-C motif chemokine 19	Q99731	48.44	32.59	0.00207688	0.0385028
Tumor necrosis factor ligand superfamily member 8	P32971	118.52	220.02	0.00213063	0.0385028
Interferon gamma receptor 2	P38484	53.21	41.91	0.00216357	0.0385028
Tyrosine-protein kinase HCK	P08631	48.97	33.16	0.00224701	0.0385028
14-3-3 protein theta	P27348	1086.61	3129.76	0.0022529	0.0385028
Corticotropin	P01189	123.43	81.93	0.00226093	0.0385028
N-acetyl-D-glucosamine kinase	Q9UJ70	311.94	1798.11	0.00231686	0.0385028
Semaphorin-6A	Q9H2E6	485.39	2333.63	0.00231829	0.0385028
Interferon alpha/beta receptor 1	P17181	167.21	345.12	0.00233242	0.0385028
Galectin-4	P56470	75.73	58.44	0.00233459	0.0385028
Serum albumin	P02768	411330	262520	0.00234202	0.0385028
Hypoxia-inducible factor 1-alpha	Q16665	48.55	37.24	0.00234637	0.0385028
Sphingosine kinase 2	Q9NRA0	133.74	84.72	0.00235537	0.0385028
Renin	P00797	43.39	32.86	0.00236318	0.0385028
Ligand-dependent nuclear receptor corepressor-like protein	Q8N3X6	38.73	26.64	0.00237799	0.0385028
Chorionic somatomammotropin hormone	P0DML2 P0DML3	2249.26	6496.87	0.00241254	0.0385028
Thrombopoietin Receptor	P40238	33.02	22.17	0.00242908	0.0385028
Vasoactive Intestinal Peptide	P01282	89.58	55.94	0.00243225	0.0385028
Prokineticin-1	P58294	47.88	32.42	0.00245611	0.0385028
Serotransferrin	P02787	445964	245914	0.00246649	0.0385028
Cathepsin S	P25774	3397.3	10203.1	0.00248824	0.0385028
Enteropeptidase	P98073	64.42	48	0.00251984	0.0385028
Oxidized low-density lipoprotein receptor 1	P78380	13964.8	39641.2	0.00259172	0.0385028
HERV-H LTR-associating protein 2	Q9UM44	333.11	654.81	0.00260348	0.0385028
FACT complex subunit SSRP1	Q08945	64.51	48.94	0.0026273	0.0385028
Fibroblast growth factor 9	P31371	94	62.2	0.00265039	0.0385028
Persephin	O60542	65.21	45.3	0.0026517	0.0385028
Serine/threonine-protein kinase Chk1	O14757	118.48	85.93	0.00266575	0.0385028
Thymic stromal lymphopoietin	Q969D9	61.02	42.64	0.00270567	0.0385028
Protein kinase C beta type (splice variant beta-II)	P05771	791.34	1550.74	0.00270774	0.0385028
Thyroglobulin	P01266	78.91	53.31	0.0027176	0.0385028
Interferon lambda-1	Q8IU54	108.52	64.84	0.00272576	0.0385028
ICOS ligand	O75144	18287	49857.6	0.00278319	0.0385028
Interleukin-12 receptor subunit beta-1	P42701	106.25	78.06	0.00285258	0.0385028
Interleukin-11	P20809	115.87	80.44	0.00287393	0.0385028
Fibroblast growth factor 1	P05230	38.36	25.3	0.00287933	0.0385028
Group IIE secretory phospholipase A2	Q9NZK7	69.56	49.93	0.002895	0.0385028
Reticulon-4	Q9NQC3	297287	164752	0.00290142	0.0385028
C-C motif chemokine 20	P78556	131.97	78.17	0.00291254	0.0385028
Baculoviral IAP repeat-containing protein 7 Isoform beta	Q96CA5	29.51	20.09	0.00291364	0.0385028
Brain natriuretic peptide 32	P16860	111.02	78.71	0.00297034	0.0385028
Elongation factor 1-beta	P24534	47.13	38.82	0.00303935	0.0385028

## Sheet: Sppl Table S4
Supplemental Table S4. TempoATP™ Biosensor is a fusion protein consisting of an ATP-binding peptide sequence and a green fluorescent protein sequence (GFP) with sequences highlighted below.
Peptide name	Amino acid sequence
ATP binding peptide	MDYKDDDDKKTNWQKRIYRVKPCVICKVAPRDWWVENRHLRIYTMCKTCFSNCINYGDDTYYGHDDWLMYTDC KEFSNTYHNLGRLPDEDRHWSASCHHHHHHMGMSGS
Green fluorescent protein (GFP)	MVSKGEELIKENMRKVVMEGSVNGHQFKCTGEGEGNPYMGTQTMRIKVIEGGPLPFADILATSFMYGSRTFIKYPKGIPDFFKQSFPEGFTWERVTRYEDGGVVTVMQDTSLEDGCLVYHVQVRGVNFPSNGPVMQKKTKGWEPNTEMMYPADGGLRGYTHMALKVDGGGHLSCSFVTTYRSKKTVGNIKMPGIAVDHRLERLEESDNEMFVVQREHAVAKFAGLGGGMDELYK
Reference:Fiorillo M, Scatena C, Naccarato AG, Sotgia F, Lisanti MP. Bedaquiline, an FDA-approved drug, inhibits mitochondrial ATP production and metastasis in vivo, by targeting the gamma subunit (ATP5F1C) of the ATP synthase. Cell Death Differ. (2021) 28(9):2797-2817. doi: 10.1038/s41418-021-00788-x).
